# Supplementary material for: Awakening a latent carbon fixation cycle in Escherichia coli
Source: Nat Commun. 2020 Nov 16;11:5812. doi: 10.1038/s41467-020-19564-5 (PMC7669889; doi:10.1038/s41467-020-19564-5)
Supplement: Supplementary file 5 — Supplementary Dataset 1 [file 41467_2020_19564_MOESM5_ESM.xlsx]

## Sheet: Sheet1
Supplementary Data 1
Sequence of the genomic region upstream of the pntA gene in the isolated ∆tktAB + pGED mutant strain. Binding sites of the primers used for Sanger sequencing are in bold; coding sequence of the pntA gene is underlined; sequence of the IS5 mobile element is shown in red
aacccagtttcagcagctgttccactgtttttggcgttgctgcaacacgggtttcattggttaaccgttctcttggtatgccaattcgcatgatattcccttccatcggttttattgatgatggtttgcctgtgtcaggagccacacaagctgctcatgtacgagctaaatgttactccgttaaaataaattagggaaggtgcgaataagcggggaaattcttctcggctgactcagtcatttcatttcttcatgtttgagccgattttttctcccgtaaatgccttgaatcagcctatttagaccgtttcttcgccatttaaggcgttatccccagtttttagtgagatctctcccactgacgtatcatttggtccgcccgaaacaggttggccagcg…
