# Supplementary material for: Awakening a latent carbon fixation cycle in Escherichia coli
Source: Nat Commun. 2020 Nov 16;11:5812. doi: 10.1038/s41467-020-19564-5 (PMC7669889; doi:10.1038/s41467-020-19564-5)
Supplement: Supplementary file 6 — Supplementary Dataset 2 [file 41467_2020_19564_MOESM6_ESM.xlsx]

## Sheet: Sheet1
Supplementary Data 2
Sequence of the construct (linear dsDNA) used for pntA promotor engineering with the λ Red recombinase method. Homologous regions for recombination are in bold lower-case; introduced promotor region is in upper-case; ribosome binding site + pntA start codon are underlined; CmR selection marker is shown in red.
gcaacacgggtttcattggttaaccgttctcttggtatgccaattcgcatTCTTGCCTCTTAACTTTAAAGTTAAACAAAATTATTTCTATTAACTAGTGAATTCGGTCAGTGCGTCCTGCGCATATTATATGTGAATCACAGTGATATGTCAAGTATTTAATACGACTCACTATAGGGCTCCATATGAATATCCTCCTTAGTTCCTATTCCGAAGTTCCTATTCTCTAGAAAGTATAGGAACTTCGGCGCGCCTACCTGTGACGGAAGATCACTTCGCAGAATAAATAAATCCTGGTGTCCCTGTTGATACCGGGAAGCCCTGGGCCAACTTTTGGCGAAAATGAGACGTTGATCGGCACGTAAGAGGTTCCAACTTTCACCATAATGAAATAAGATC…
