# Supplementary material for: Awakening a latent carbon fixation cycle in Escherichia coli
Source: Nat Commun. 2020 Nov 16;11:5812. doi: 10.1038/s41467-020-19564-5 (PMC7669889; doi:10.1038/s41467-020-19564-5)
Supplement: Supplementary file 7 — Source Data [file 41467_2020_19564_MOESM7_ESM.xlsx]

## Sheet: Figure 2B
GED paper 2020 - Figure 2B, 20% CO2		Time (s)	64	1032	2000	2968	3935	4904	5871	6839	7807	8775	9742	10710	11678	12645	13613	14581	15549	16517	17485	18452	19420	20388	21356	22323	23291	24259	25227	26194	27162	28130	29098	30066	31034	32001	32969	33937	34905	35873	36840	37808	38776	39744	40712	41680	42648	43616	44584
		T° 600	37	37	37	37	37	37	37	37	37	37	37	37.1	37.1	37.1	37.1	37.1	37.1	37.1	37	37.1	37.1	37.1	37.1	37.1	37	37	37	37.1	37.1	37.1	37.1	37	37	37.1	37	37.1	37.1	37.1	37	37.1	37.1	37.1	37.1	37.1	37.1	37.1	37.1
Strain + condition	Δrpe +pGED, 20% CO2+ribose	A8	0.0521	0.0522	0.0522	0.0523	0.0524	0.0525	0.0525	0.0525	0.0527	0.0528	0.053	0.053	0.0531	0.0533	0.0534	0.0535	0.0535	0.0537	0.0539	0.0539	0.0542	0.0542	0.0544	0.0546	0.0547	0.0548	0.0551	0.0553	0.0554	0.0555	0.0556	0.0559	0.0562	0.0561	0.0562	0.0565	0.0567	0.0568	0.0572	0.0573	0.0575	0.0579	0.0581	0.0583	0.0583	0.0586	0.0589
		B8	0.0537	0.0535	0.0537	0.0536	0.0536	0.0538	0.0536	0.0538	0.054	0.0539	0.0541	0.0543	0.0541	0.0541	0.0542	0.0544	0.0545	0.0547	0.0548	0.0549	0.055	0.0552	0.0553	0.0554	0.0555	0.0556	0.0561	0.056	0.0563	0.0563	0.0563	0.0565	0.0568	0.057	0.057	0.0571	0.0574	0.0575	0.0577	0.0579	0.0581	0.0583	0.0586	0.0586	0.0586	0.059	0.0595
	Δrpe +pGED, 20% CO2+gluconate	C8	0.0514	0.0513	0.0513	0.0517	0.0516	0.0518	0.052	0.0521	0.0526	0.0528	0.0533	0.0534	0.0542	0.0543	0.0548	0.0554	0.0557	0.0562	0.0569	0.0577	0.0583	0.0586	0.0594	0.0601	0.0604	0.0605	0.0615	0.0619	0.062	0.0627	0.0631	0.0641	0.0654	0.0669	0.0685	0.0704	0.0723	0.0746	0.0768	0.0789	0.0817	0.0843	0.0873	0.0906	0.0942	0.0984	0.1033
		D8	0.0515	0.0512	0.0515	0.0515	0.0516	0.0519	0.0519	0.0523	0.0526	0.0526	0.0531	0.0533	0.0536	0.0539	0.0543	0.055	0.0551	0.0556	0.0562	0.0568	0.0574	0.058	0.0585	0.0589	0.0592	0.0594	0.06	0.0605	0.0606	0.061	0.0616	0.0622	0.0631	0.0642	0.0655	0.0672	0.0687	0.0705	0.0723	0.0743	0.0764	0.0788	0.0809	0.0839	0.0871	0.0904	0.0941
	Δrpe +pED, 20% CO2+ribose	G1	0.0553	0.0552	0.0554	0.0554	0.0554	0.0553	0.0555	0.0556	0.0555	0.0557	0.0556	0.0557	0.0558	0.0558	0.0557	0.0559	0.056	0.056	0.0561	0.0561	0.0561	0.0561	0.056	0.0563	0.0563	0.0565	0.0564	0.0565	0.0563	0.0565	0.0565	0.0566	0.0566	0.0566	0.0567	0.057	0.0569	0.057	0.0571	0.0569	0.0571	0.057	0.0572	0.057	0.0573	0.0573	0.0574
		H1	0.0535	0.0534	0.0536	0.0535	0.0536	0.0534	0.0536	0.0538	0.0538	0.0537	0.0537	0.0539	0.0539	0.0541	0.0539	0.054	0.0541	0.0541	0.0543	0.0544	0.054	0.0544	0.0545	0.0545	0.0546	0.0547	0.0546	0.0548	0.0546	0.0546	0.0548	0.0549	0.0548	0.0548	0.055	0.0548	0.0548	0.055	0.055	0.0549	0.0552	0.055	0.0551	0.055	0.0554	0.0552	0.0552
	Δrpe +pG, 20% CO2+ribose	G5	0.0534	0.0532	0.0533	0.0533	0.0532	0.0532	0.0534	0.0534	0.0533	0.0534	0.0533	0.0536	0.0536	0.0535	0.0535	0.0536	0.0538	0.0537	0.0538	0.0539	0.0536	0.0538	0.0541	0.0541	0.0543	0.0542	0.0544	0.0544	0.0542	0.0543	0.0545	0.0546	0.0544	0.0546	0.0546	0.0548	0.0546	0.0547	0.0549	0.0548	0.0549	0.055	0.0548	0.0548	0.0551	0.0551	0.055
		H5	0.0526	0.0526	0.0525	0.0525	0.0526	0.0524	0.0525	0.0528	0.0527	0.0527	0.0527	0.0529	0.0529	0.0528	0.0529	0.0528	0.0529	0.0529	0.0532	0.0532	0.053	0.0532	0.0533	0.0533	0.0534	0.0536	0.0535	0.0535	0.0532	0.0535	0.0536	0.0536	0.0536	0.0537	0.0537	0.0538	0.0537	0.0538	0.0538	0.0538	0.054	0.0537	0.0538	0.0539	0.0541	0.054	0.0541
GED paper 2020 - Figure 2B, ambient CO2		Time	0	768.8	1537.6	2306.3	3075.1	3843.9	4612.7	5381.5	6150.2	6919	7687.8	8456.6	9225.4	9994.1	10762.9	11531.7	12300.5	13069.2	13838	14606.8	15375.6	16144.3	16913.1	17681.9	18450.7	19219.4	19988.2	20757	21525.8	22294.5	23063.3	23832.1	24600.9	25369.6	26138.4	26907.2	27676	28444.7	29213.5	29982.3	30751.1	31519.8	32288.6	33057.4	33826.2	34594.9	35363.7
		T° 600	37	37	37	37	37	37	37	37	37	37	37	37.1	37.1	37.1	37.1	37.1	37.1	37.1	37	37.1	37.1	37.1	37.1	37.1	37	37	37	37.1	37.1	37.1	37.1	37	37	37.1	37	37.1	37.1	37.1	37	37.1	37.1	37.1	37.1	37.1	37.1	37.1	37.1
Strain + condition	Δrpe +pGED, ambient CO2+ribose	G12	0.0511	0.0511	0.0512	0.0513	0.0513	0.0515	0.0514	0.0517	0.0517	0.0515	0.0518	0.0518	0.052	0.0521	0.0521	0.0523	0.0521	0.0524	0.0525	0.0523	0.0525	0.0527	0.0526	0.0528	0.0529	0.0528	0.0531	0.0531	0.0531	0.0533	0.0533	0.0534	0.0534	0.0535	0.0532	0.0535	0.0535	0.0536	0.0537	0.0537	0.0538	0.0539	0.054	0.0539	0.0539	0.054	0.0542
		H12	0.0521	0.0518	0.0519	0.052	0.0519	0.052	0.052	0.0522	0.0521	0.0522	0.0522	0.0521	0.0521	0.0523	0.0523	0.0524	0.0522	0.0525	0.0525	0.0524	0.0525	0.0526	0.0527	0.0527	0.0528	0.0527	0.0529	0.053	0.0529	0.053	0.0531	0.053	0.0531	0.0531	0.0531	0.0532	0.0533	0.0532	0.0532	0.0534	0.0535	0.0534	0.0535	0.0535	0.0535	0.0535	0.0536
	Δrpe +pGED, ambient CO2+gluconate	E5	0.0495	0.0515	0.0518	0.0519	0.052	0.0523	0.0527	0.0529	0.053	0.0529	0.0526	0.0529	0.0527	0.0529	0.0538	0.054	0.0547	0.0556	0.0551	0.0557	0.0559	0.0567	0.0575	0.0585	0.0595	0.0597	0.0611	0.0617	0.0636	0.0661	0.0681	0.0702	0.0728	0.0758	0.079	0.0826	0.0868	0.0914	0.0959	0.1011	0.1067	0.113	0.1194	0.1272	0.1352	0.144	0.1539
		F5	0.0498	0.0511	0.051	0.051	0.0517	0.0517	0.0521	0.0524	0.0522	0.0522	0.052	0.0521	0.0522	0.0524	0.0526	0.0534	0.0544	0.0542	0.0549	0.0552	0.0557	0.0558	0.0568	0.0579	0.0581	0.0591	0.0595	0.0605	0.0618	0.0642	0.0658	0.0676	0.07	0.0719	0.0743	0.0776	0.0809	0.0852	0.0899	0.0941	0.0992	0.1056	0.1111	0.118	0.1256	0.134	0.1425
[truncated: 326 more columns]

## Sheet: Figure 2C
Ribose + 13-CO2	WT + pGED
		SER	GLY	ALA	VAL	HIS
	Label: 0	87	78	89	88	93				WT + pGED			∆rpe + pGED (#1)			∆rpe + pGED (#2)
	Label: 1	13	22	11	12	7
	Label: 2
	Label: 3
	∆rpe + pGED (replicate 1)
		SER	GLY	ALA	VAL	HIS
	Label: 0	87	85	52	50	93
	Label: 1	13	15	47	49	7
	Label: 2				1
	Label: 3
	∆rpe ∆zwf + pGED (replicate 2)
		SER	GLY	ALA	VAL	HIS
	Label: 0	94	91	45	43	94
	Label: 1	6	9	55	55	6
	Label: 2				2
	Label: 3

## Sheet: Figure 3B
GED paper 2020 - Figure 3B, 20% CO2
		Time	64	1034	2003	2973	3943	4913	5882	6852	7821	8791	9761	10731	11700	12670	13640	14609	15579	16549	17518	18488	19458	20427	21397	22366	23336	24305	25275	26245	27214	28184	29154	30124	31094	32063	33033	34002	34972	35942	36911	37881	38851	39820	40790	41760	42730	43699	44669
		T° 600	37	37	37	37	37	37.1	37	37	37	37	37	37.1	37	37	37.1	37	37	37	37	37	37	37	37	37	37	37	37	37	37	37	37	37	37	37	37	37	37	37	37	37	37	37.1	37	37	37	37	37
Strain + condition	ΔtktAB +pGED, 20% CO2+xylose	A1	0.0529	0.0527	0.0528	0.0529	0.0531	0.0529	0.0532	0.0531	0.0532	0.0533	0.0533	0.0534	0.0535	0.0536	0.0536	0.0536	0.0539	0.0539	0.0539	0.0541	0.0541	0.0542	0.0543	0.0544	0.0542	0.0545	0.0546	0.0545	0.0548	0.0547	0.0548	0.0548	0.0548	0.055	0.055	0.0551	0.0551	0.0553	0.0552	0.0554	0.0554	0.0554	0.0555	0.0556	0.0557	0.0557	0.0557
		B1	0.0496	0.0494	0.0496	0.0496	0.0497	0.0497	0.0499	0.0499	0.0499	0.05	0.05	0.0502	0.0501	0.0503	0.0504	0.0504	0.0505	0.0506	0.0505	0.0507	0.0508	0.0509	0.0509	0.051	0.051	0.0512	0.0512	0.0512	0.0513	0.0513	0.0514	0.0514	0.0515	0.0515	0.0516	0.0517	0.0517	0.0518	0.0518	0.0519	0.052	0.052	0.0522	0.0521	0.0522	0.0523	0.0522
	ΔtktAB +pGED mutated, 20% CO2+xylose	A2	0.0502	0.0501	0.0501	0.0501	0.0502	0.0501	0.0504	0.0501	0.0503	0.0503	0.0504	0.0505	0.0505	0.0506	0.0505	0.0506	0.0507	0.0507	0.0508	0.0509	0.0509	0.051	0.051	0.0511	0.0511	0.0513	0.0514	0.0514	0.0517	0.0517	0.0517	0.052	0.0521	0.0521	0.0524	0.0526	0.0528	0.053	0.0531	0.0532	0.0534	0.0535	0.0537	0.0541	0.0542	0.0545	0.0546
		B2	0.0518	0.0515	0.0516	0.0517	0.0517	0.0516	0.0517	0.0517	0.0517	0.0517	0.0519	0.0517	0.0519	0.0519	0.052	0.052	0.052	0.0522	0.0522	0.0522	0.0522	0.0522	0.0524	0.0524	0.0523	0.0525	0.0526	0.0526	0.0529	0.0528	0.053	0.0532	0.0533	0.0533	0.0535	0.0536	0.0538	0.0539	0.054	0.0542	0.0543	0.0546	0.0548	0.0549	0.0551	0.0552	0.0554
	ΔtktAB +pGED, 20% CO2+gluconate	C1	0.0533	0.0531	0.0534	0.0534	0.0536	0.0534	0.0537	0.0535	0.0538	0.0539	0.0541	0.0542	0.0542	0.0544	0.0543	0.0545	0.055	0.0551	0.0554	0.0556	0.0558	0.0561	0.0565	0.0567	0.0572	0.0577	0.0581	0.0587	0.0593	0.0598	0.0606	0.0612	0.0619	0.0626	0.0635	0.0647	0.0656	0.067	0.0686	0.0704	0.0722	0.0742	0.0765	0.0792	0.082	0.0853	0.0891
		D1	0.0512	0.0511	0.0512	0.0512	0.0514	0.0514	0.0516	0.0516	0.0517	0.0519	0.0519	0.0521	0.0522	0.0523	0.0524	0.0526	0.0528	0.053	0.0531	0.0533	0.0536	0.0537	0.0541	0.0543	0.0546	0.0552	0.0555	0.0559	0.0566	0.0569	0.0576	0.058	0.0587	0.0594	0.0603	0.0611	0.0623	0.0635	0.0646	0.0661	0.0677	0.0695	0.0717	0.0739	0.0763	0.0789	0.0823
GED paper 2020 - Figure 3B, ambient CO2		Time	64	1034	2003	2973	3943	4913	5882	6852	7821	8791	9761	10731	11700	12670	13640	14609	15579	16549	17518	18488	19458	20427	21397	22366	23336	24305	25275	26245	27214	28184	29154	30124	31094	32063	33033	34002	34972	35942	36911	37881	38851	39820	40790	41760	42730	43699	44669
		T° 600	37	37	37	37	37	37.1	37	37	37	37	37	37.1	37	37	37.1	37	37	37	37	37	37	37	37	37	37	37	37	37	37	37	37	37	37	37	37	37	37	37	37	37	37	37.1	37	37	37	37	37
Strain + condition	ΔtktAB +pGED mutated, ambient CO2+xylose	G7	0.0528	0.0527	0.0529	0.053	0.0532	0.053	0.0532	0.0533	0.0532	0.0533	0.0532	0.0535	0.0533	0.0534	0.0534	0.0535	0.0538	0.0537	0.0537	0.0539	0.0538	0.0539	0.0541	0.054	0.054	0.0542	0.054	0.054	0.0542	0.0541	0.0541	0.0541	0.0542	0.0542	0.0542	0.0542	0.0542	0.0543	0.0543	0.0543	0.0542	0.0542	0.0543	0.0544	0.0544	0.0544	0.0544
		H7	0.052	0.0521	0.0524	0.0524	0.0525	0.0525	0.0525	0.0525	0.0525	0.0527	0.0527	0.0529	0.0529	0.0528	0.0529	0.0531	0.0531	0.0532	0.0534	0.0532	0.0533	0.0533	0.0535	0.0534	0.0534	0.0533	0.0533	0.0536	0.0536	0.0535	0.0535	0.0535	0.0536	0.0536	0.0537	0.0538	0.0537	0.0538	0.0539	0.0536	0.0539	0.0537	0.0537	0.0539	0.0538	0.0539	0.0539
[truncated: 326 more columns]

## Sheet: Figure 3C
All Data Points [2-ΔΔCt]
	WT - rep1	WT - rep2	∆tkt+GED (parent) - rep1	∆tkt+GED (parent) - rep2	∆tkt+GED Mutant A1 - rep1	∆tkt+GED Mutant A1 - rep2
Gluconate	0.885486	1.12932	1.0295	1.02371	2.47009	2.39429
Xylose	1.07569	0.929636	NA	NA	4.35171	3.07268
Averages
	WT	∆tkt+GED (parent)	∆tkt+GED Mutant A1
Gluconate	1.0074	1.02661	2.43219
Xylose	1.00266	NA	3.71219

## Sheet: Figure 3D
GED paper 2020 - Figure 3D, 20% CO2		Time	64	1034	2003	2973	3943	4913	5882	6852	7821	8791	9761	10731	11700	12670	13640	14609	15579	16549	17518	18488	19458	20427	21397	22366	23336	24305	25275	26245	27214	28184	29154	30124	31094	32063	33033	34002	34972	35942	36911	37881	38851	39820	40790	41760	42730	43699	44669
		T° 600	37	37	37	37	37	37.1	37	37	37	37	37	37.1	37	37	37.1	37	37	37	37	37	37	37	37	37	37	37	37	37	37	37	37	37	37	37	37	37	37	37	37	37	37	37.1	37	37	37	37	37
Strain + condition	ΔtktAB S-pntAB +pGED, 20% CO2+xylose	A3	0.0506	0.0505	0.0521	0.0505	0.0506	0.0506	0.0507	0.0507	0.0507	0.0508	0.0508	0.0509	0.0509	0.051	0.051	0.051	0.0512	0.051	0.0511	0.0512	0.0513	0.0513	0.0516	0.0514	0.0515	0.0517	0.0518	0.0519	0.052	0.0533	0.0523	0.0525	0.0526	0.0527	0.053	0.0532	0.0534	0.0537	0.0539	0.0539	0.0543	0.0545	0.0547	0.0552	0.0553	0.0557	0.0558
		B3	0.0518	0.0516	0.0517	0.0516	0.0517	0.0517	0.0517	0.0517	0.0518	0.0519	0.0518	0.0519	0.052	0.052	0.052	0.0519	0.0523	0.0522	0.0521	0.0523	0.0523	0.0523	0.0524	0.0525	0.0524	0.0525	0.0527	0.0528	0.0531	0.0529	0.0532	0.0533	0.0536	0.0535	0.0538	0.0539	0.0542	0.0543	0.0544	0.0547	0.0548	0.0552	0.0553	0.0556	0.0557	0.0561	0.0562
	ΔtktAB Δsth+pGED, 20% CO2+xylose	A4	0.0522	0.0521	0.0521	0.052	0.0522	0.0521	0.0522	0.0522	0.0522	0.0525	0.0523	0.0525	0.0526	0.0526	0.0525	0.0526	0.0528	0.0528	0.0529	0.0529	0.053	0.0529	0.0531	0.0531	0.0531	0.0532	0.0532	0.0532	0.0535	0.0532	0.0534	0.0536	0.0535	0.0535	0.0537	0.0537	0.0537	0.0537	0.0538	0.0536	0.0537	0.0538	0.0538	0.0538	0.0538	0.054	0.054
		B4	0.0512	0.0511	0.0512	0.0512	0.0512	0.0512	0.0513	0.0512	0.0513	0.0515	0.0513	0.0516	0.0515	0.0515	0.0516	0.0515	0.0518	0.0518	0.0518	0.0518	0.0519	0.052	0.0521	0.0519	0.052	0.0521	0.0521	0.052	0.0523	0.0521	0.0521	0.0523	0.0522	0.0523	0.0523	0.0524	0.0524	0.0525	0.0526	0.0526	0.0526	0.0526	0.0527	0.0526	0.0527	0.0528	0.0528
	ΔtktAB S-pntAB Δsth +pGED, 20% CO2+xylose	A5	0.0497	0.0498	0.0496	0.0497	0.0497	0.0497	0.0499	0.0497	0.0498	0.0499	0.0499	0.0501	0.05	0.0501	0.0502	0.0502	0.0503	0.0503	0.0504	0.0504	0.0507	0.0506	0.0506	0.0509	0.0508	0.051	0.0511	0.0512	0.0514	0.0513	0.0516	0.0517	0.0518	0.0519	0.0522	0.0523	0.0525	0.0528	0.053	0.0531	0.0535	0.0535	0.0537	0.0541	0.0543	0.0547	0.0548
		B5	0.0515	0.0514	0.0515	0.0513	0.0513	0.0513	0.0514	0.0514	0.0515	0.0515	0.0514	0.0516	0.0516	0.0518	0.0518	0.0518	0.0519	0.052	0.052	0.0522	0.0521	0.0522	0.0523	0.0523	0.0524	0.0525	0.0526	0.0526	0.0529	0.0528	0.0531	0.0531	0.0532	0.0533	0.0536	0.0538	0.0539	0.0541	0.0542	0.0544	0.0546	0.055	0.055	0.0552	0.0555	0.0557	0.0559
	ΔtktAB W-pntAB +pGED, 20% CO2+xylose	D1	0.0953	0.0953	0.0954	0.0954	0.0954	0.0954	0.0953	0.0953	0.0954	0.0955	0.0954	0.0955	0.0954	0.0956	0.0955	0.0956	0.0956	0.0955	0.0958	0.0956	0.0956	0.0956	0.0959	0.096	0.096	0.0959	0.0958	0.0957	0.096	0.096	0.096	0.096	0.0961	0.0962	0.0961	0.0962	0.0961	0.0961	0.0963	0.0961	0.0964	0.0965	0.0965	0.0962	0.0963	0.0965	0.0965
		E1	0.0955	0.0953	0.0954	0.0954	0.0954	0.0953	0.0953	0.0953	0.0954	0.0953	0.0954	0.0954	0.0953	0.0955	0.0954	0.0955	0.0955	0.0954	0.0954	0.0955	0.0955	0.0956	0.0956	0.0955	0.0956	0.0956	0.0958	0.0957	0.0957	0.0957	0.0959	0.0958	0.0957	0.0958	0.096	0.0959	0.0959	0.0959	0.096	0.096	0.096	0.0959	0.0962	0.0961	0.0961	0.0961	0.0961
		F1	0.0916	0.0916	0.0917	0.0916	0.0917	0.0917	0.0917	0.0916	0.0918	0.0919	0.0918	0.0917	0.0919	0.092	0.0919	0.0918	0.0921	0.0918	0.0919	0.0919	0.092	0.092	0.0922	0.0922	0.0922	0.0922	0.0922	0.092	0.0923	0.0922	0.0924	0.0923	0.0923	0.0923	0.0923	0.0923	0.0926	0.0923	0.0926	0.0925	0.0926	0.0925	0.0927	0.0924	0.0925	0.0926	0.0927
	ΔtktAB M-pntAB +pGED, 20% CO2+xylose	D2	0.0963	0.0964	0.0965	0.0965	0.0967	0.0965	0.0965	0.0965	0.0967	0.0967	0.0965	0.0969	0.097	0.097	0.0971	0.097	0.0973	0.0971	0.0974	0.0976	0.0977	0.0976	0.0979	0.0979	0.0981	0.098	0.0982	0.0982	0.0984	0.0986	0.0986	0.0988	0.099	0.0991	0.0992	0.0994	0.0997	0.0998	0.1002	0.1003	0.1003	0.1006	0.1009	0.1008	0.1013	0.1014	0.1015
		E2	0.0962	0.1014	0.0963	0.0962	0.0963	0.0961	0.0961	0.0962	0.0963	0.0964	0.0965	0.0966	0.0965	0.0968	0.0968	0.097	0.097	0.0971	0.0972	0.0973	0.0974	0.0974	0.0976	0.0977	0.0979	0.0979	0.0982	0.098	0.0983	0.0984	0.0987	0.0987	0.0988	0.0991	0.0992	0.0994	0.0994	0.0997	0.0999	0.1	0.1003	0.1003	0.1006	0.1007	0.101	0.1013	0.1015
		F2	0.0963	0.0961	0.0963	0.0961	0.0962	0.0963	0.0961	0.0963	0.0964	0.0964	0.0964	0.0966	0.0966	0.0969	0.0968	0.097	0.097	0.097	0.0972	0.0973	0.0973	0.0974	0.0976	0.0976	0.0979	0.0979	0.0979	0.0978	0.0982	0.0983	0.0985	0.0983	0.0986	0.0989	0.0988	0.0992	0.0992	0.0993	0.0995	0.0997	0.0997	0.1	0.1002	0.1003	0.1005	0.1007	0.1008
GED paper 2020 - Figure 3D, ambient CO2		Time	64	1034	2003	2973	3943	4913	5882	6852	7821	8791	9761	10731	11700	12670	13640	14609	15579	16549	17518	18488	19458	20427	21397	22366	23336	24305	25275	26245	27214	28184	29154	30124	31094	32063	33033	34002	34972	35942	36911	37881	38851	39820	40790	41760	42730	43699	44669
		T° 600	37	37	37	37	37	37.1	37	37	37	37	37	37.1	37	37	37.1	37	37	37	37	37	37	37	37	37	37	37	37	37	37	37	37	37	37	37	37	37	37	37	37	37	37	37.1	37	37	37	37	37
Strain + condition	ΔtktAB S-pntAB +pGED, ambient CO2+xylose	G3	0.0519	0.0519	0.052	0.0521	0.0521	0.0522	0.0522	0.0523	0.0524	0.0523	0.0523	0.0524	0.0524	0.0524	0.0524	0.0524	0.0526	0.0525	0.0527	0.0527	0.0527	0.0527	0.0528	0.0527	0.0527	0.0527	0.0528	0.0527	0.0527	0.0528	0.0528	0.0527	0.0528	0.0527	0.0528	0.0528	0.0529	0.0529	0.0529	0.0527	0.0528	0.0528	0.0528	0.0529	0.0529	0.0529	0.0529
		H3	0.0538	0.0539	0.0541	0.0541	0.0542	0.054	0.0542	0.0543	0.0543	0.0543	0.0545	0.0544	0.0544	0.0544	0.0546	0.0545	0.0546	0.0547	0.0548	0.0549	0.0548	0.0548	0.0549	0.055	0.0549	0.055	0.0551	0.0551	0.0549	0.0547	0.0549	0.0549	0.0549	0.0549	0.0549	0.055	0.055	0.055	0.0551	0.0552	0.0551	0.0551	0.0551	0.0552	0.0552	0.0552	0.0551
	ΔtktAB S-pntAB Δsth +pGED, ambient CO2+xylose	G8	0.052	0.0522	0.0523	0.0522	0.0524	0.0524	0.0525	0.0526	0.0526	0.0527	0.0527	0.0528	0.0528	0.0527	0.0528	0.0529	0.0531	0.0532	0.0532	0.0533	0.0534	0.0533	0.0535	0.0535	0.0535	0.0536	0.0536	0.0535	0.0536	0.0536	0.0537	0.0537	0.0536	0.0536	0.0536	0.0537	0.0536	0.0537	0.0538	0.0536	0.0537	0.0539	0.0538	0.0537	0.0538	0.0538	0.0538
		H8	0.0526	0.053	0.0531	0.053	0.053	0.0531	0.0531	0.0529	0.0532	0.0532	0.0531	0.0534	0.0534	0.0534	0.0534	0.0532	0.0536	0.0536	0.0537	0.0537	0.0537	0.0537	0.0538	0.0538	0.0538	0.0538	0.0538	0.0538	0.054	0.0539	0.054	0.0539	0.054	0.0539	0.0539	0.0541	0.0542	0.0542	0.0542	0.054	0.0542	0.0541	0.0541	0.0542	0.0541	0.0544	0.0543
	ΔtktAB W-pntAB +pGED,ambient CO2+xylose	G1	0.0525	0.0524	0.0525	0.0524	0.0524	0.0524	0.0524	0.0523	0.0522	0.0523	0.0524	0.0523	0.0523	0.0523	0.0524	0.0523	0.0523	0.0523	0.0524	0.0523	0.0524	0.0525	0.0525	0.0523	0.0524	0.0524	0.0524	0.0523	0.0524	0.0523	0.0524	0.0523	0.0525	0.0525	0.0524	0.0524	0.0523	0.0524	0.0524	0.0525	0.0523	0.0525	0.0525	0.0525	0.0525	0.0524	0.0524
		H1	0.0527	0.0526	0.0526	0.0525	0.0525	0.0525	0.0526	0.0524	0.0524	0.0525	0.0526	0.0526	0.0525	0.0524	0.0525	0.0525	0.0527	0.0525	0.0525	0.0526	0.0526	0.0526	0.0526	0.0526	0.0525	0.0526	0.0525	0.0528	0.0526	0.0525	0.0525	0.0525	0.0526	0.0526	0.0525	0.0525	0.0526	0.0526	0.0527	0.0527	0.0526	0.0527	0.0526	0.0526	0.0525	0.0527	0.0527
	ΔtktAB M-pntAB +pGED, ambient+xylose	G4	0.0515	0.0515	0.0518	0.0518	0.0521	0.052	0.0521	0.0522	0.0522	0.0522	0.052	0.0521	0.052	0.052	0.052	0.0522	0.052	0.0521	0.0521	0.0518	0.052	0.0519	0.0519	0.0519	0.0519	0.0518	0.052	0.0519	0.052	0.052	0.0519	0.052	0.0519	0.0518	0.0517	0.052	0.052	0.0518	0.0519	0.0518	0.0518	0.0518	0.0519	0.0519	0.0517	0.0518	0.0519
		G5	0.0521	0.0519	0.052	0.0523	0.0523	0.0521	0.0522	0.0522	0.0523	0.0522	0.0524	0.0523	0.0523	0.0524	0.0525	0.0526	0.0525	0.0525	0.0526	0.0526	0.0528	0.0528	0.0528	0.0528	0.0529	0.0528	0.053	0.0529	0.0531	0.053	0.053	0.0532	0.0531	0.0532	0.0531	0.0534	0.0532	0.0532	0.0534	0.0533	0.0533	0.0533	0.0534	0.0533	0.0533	0.0533	0.0534
	ΔtktAB Δsth+pGED, ambient+xylose	H4	0.0522	0.0521	0.0524	0.0526	0.0525	0.0528	0.0526	0.0529	0.053	0.0529	0.053	0.0532	0.0531	0.0531	0.0532	0.0533	0.0531	0.0532	0.0533	0.0532	0.0533	0.0532	0.0533	0.0534	0.0532	0.0531	0.0533	0.0533	0.0531	0.0532	0.0531	0.0532	0.0531	0.0533	0.0532	0.0532	0.0532	0.0532	0.0531	0.0532	0.0533	0.0532	0.0534	0.0532	0.053	0.0532	0.0531
		H5	0.0521	0.0522	0.0527	0.052	0.0523	0.0522	0.0522	0.0523	0.0524	0.0523	0.0524	0.0524	0.0524	0.0525	0.0525	0.0526	0.0524	0.0526	0.0528	0.0528	0.0528	0.0527	0.0527	0.0528	0.0528	0.0528	0.0528	0.0529	0.0529	0.053	0.0529	0.0531	0.053	0.0532	0.0531	0.0532	0.0532	0.0532	0.0532	0.0532	0.0533	0.0533	0.0535	0.0533	0.0533	0.0533	0.0535
[truncated: 326 more columns]

## Sheet: Figure 3E
GED paper 2020 - Figure 3E, 20% CO2		Time	64	1034	2003	2973	3943	4913	5882	6852	7821	8791	9761	10731	11700	12670	13640	14609	15579	16549	17518	18488	19458	20427	21397	22366	23336	24305	25275	26245	27214	28184	29154	30124	31094	32063	33033	34002	34972	35942	36911	37881	38851	39820	40790	41760	42730	43699	44669
		T° 600	37	37	37	37	37	37.1	37	37	37	37	37	37.1	37	37	37.1	37	37	37	37	37	37	37	37	37	37	37	37	37	37	37	37	37	37	37	37	37	37	37	37	37	37	37.1	37	37	37	37	37
Strain + condition	ΔtktAB Δzwf+pGED, 20% CO2+xylose	A7	0.0527	0.0525	0.0526	0.0525	0.0525	0.0525	0.0525	0.0525	0.0525	0.0526	0.0525	0.0527	0.0526	0.0527	0.0526	0.0526	0.0529	0.0528	0.0528	0.0528	0.0529	0.0528	0.053	0.0529	0.0529	0.053	0.053	0.0531	0.0533	0.0532	0.0534	0.0534	0.0535	0.0534	0.0537	0.0538	0.0538	0.0541	0.0542	0.0542	0.0543	0.0544	0.0546	0.0547	0.0548	0.0548	0.0549
		B7	0.0513	0.0512	0.0513	0.0512	0.0514	0.0512	0.0512	0.0512	0.0513	0.0513	0.0513	0.0514	0.0515	0.0514	0.0514	0.0514	0.0515	0.0515	0.0516	0.0516	0.0517	0.0518	0.0517	0.0518	0.0517	0.0517	0.0519	0.052	0.052	0.052	0.052	0.0522	0.0522	0.0521	0.0523	0.0524	0.0525	0.0526	0.0528	0.0527	0.0528	0.0529	0.053	0.053	0.0532	0.0533	0.0533
	ΔtktAB S-pntAB Δzwf+pGED, 20% CO2+xylose	A8	0.0504	0.0503	0.0503	0.0503	0.0503	0.0502	0.0504	0.0503	0.0503	0.0504	0.0503	0.0504	0.0504	0.0504	0.0505	0.0505	0.0507	0.0505	0.0506	0.0506	0.0506	0.0507	0.0508	0.0509	0.0508	0.0509	0.0509	0.0511	0.0513	0.0511	0.0512	0.0513	0.0515	0.0516	0.0517	0.0518	0.0519	0.0521	0.0523	0.0523	0.0525	0.0527	0.0527	0.0529	0.0531	0.0532	0.0535
		B8	0.0506	0.0505	0.0504	0.0506	0.0505	0.0504	0.0505	0.0505	0.0506	0.0508	0.0506	0.0507	0.0507	0.0509	0.0507	0.0507	0.0509	0.0508	0.0508	0.051	0.0509	0.051	0.0511	0.051	0.0509	0.0512	0.0512	0.0513	0.0513	0.0513	0.0513	0.0515	0.0516	0.0516	0.0517	0.0519	0.0519	0.0522	0.0524	0.0525	0.0528	0.0529	0.0532	0.0533	0.0535	0.0536	0.0537
GED paper 2020 - Figure 3E, ambient CO2		Time	64	1034	2003	2973	3943	4913	5882	6852	7821	8791	9761	10731	11700	12670	13640	14609	15579	16549	17518	18488	19458	20427	21397	22366	23336	24305	25275	26245	27214	28184	29154	30124	31094	32063	33033	34002	34972	35942	36911	37881	38851	39820	40790	41760	42730	43699	44669
		T° 600	37	37	37	37	37	37.1	37	37	37	37	37	37.1	37	37	37.1	37	37	37	37	37	37	37	37	37	37	37	37	37	37	37	37	37	37	37	37	37	37	37	37	37	37	37.1	37	37	37	37	37
Strain + condition	ΔtktAB Δzwf+pGED, ambient CO2+xylose	G5	0.0523	0.0521	0.0521	0.052	0.0522	0.0521	0.0523	0.0523	0.0523	0.0524	0.0522	0.0523	0.0524	0.0525	0.0523	0.0524	0.0526	0.0525	0.0526	0.0527	0.0527	0.0526	0.0528	0.0529	0.0528	0.0529	0.0528	0.0529	0.053	0.0527	0.0529	0.0529	0.053	0.0528	0.0529	0.0529	0.0529	0.053	0.0531	0.0531	0.0531	0.0531	0.0531	0.0531	0.0531	0.0532	0.0531
		H5	0.0537	0.0535	0.0536	0.0537	0.0538	0.0537	0.0537	0.0536	0.0538	0.0538	0.0537	0.0539	0.0539	0.0539	0.0539	0.054	0.0541	0.054	0.0542	0.054	0.0542	0.0542	0.0544	0.0542	0.0543	0.0544	0.0543	0.0544	0.0544	0.0544	0.0544	0.0545	0.0546	0.0545	0.0546	0.0545	0.0545	0.0546	0.0547	0.0547	0.0547	0.0549	0.0547	0.0546	0.0548	0.0548	0.0546
	ΔtktAB S-pntAB Δzwf+pGED, ambient CO2+xylose	G4	0.0519	0.0518	0.0519	0.0518	0.0517	0.052	0.0521	0.052	0.052	0.0521	0.052	0.0521	0.0522	0.0522	0.0522	0.0521	0.0522	0.0523	0.0524	0.0525	0.0524	0.0524	0.0524	0.0525	0.0524	0.0524	0.0524	0.0523	0.0525	0.0523	0.0523	0.0524	0.0524	0.0522	0.0523	0.0522	0.0524	0.0523	0.0524	0.0523	0.0523	0.0523	0.0523	0.0523	0.0525	0.0523	0.0522
		H4	0.0532	0.053	0.0532	0.0533	0.0534	0.0534	0.0534	0.0534	0.0535	0.0536	0.0535	0.0536	0.0537	0.0536	0.0537	0.0536	0.0539	0.0539	0.0538	0.0539	0.054	0.0539	0.054	0.0539	0.0538	0.0539	0.0539	0.0537	0.054	0.0538	0.0538	0.0538	0.0538	0.0537	0.0538	0.0539	0.0538	0.0539	0.0539	0.0538	0.0539	0.0539	0.054	0.0539	0.054	0.0538	0.0537
[truncated: 326 more columns]

## Sheet: Figure 3F
1-13C-Xyl + 13-CO2 (+E4Ps)	WT + pGED									WT + pGED			∆tkt ∆zwf + pGED
		SER	GLY	ALA	VAL	HIS
	Label: 0	56	68	50	33	5
	Label: 1	30	30	28	34	52
	Label: 2	14	2	22	24	31
	Label: 3	1		1	9	8
	Label: 4				1	4
	∆tkt ∆zwf + pGED
		SER	GLY	ALA	VAL	HIS
	Label: 0	93	91	39	18	0
	Label: 1	5	7	9	25	96
	Label: 2	2	2	52	26	4
	Label: 3				30

## Sheet: Figure 4B
GED paper 2020 - Figure 4B, 20% CO2		Time	64	1038	2011	2984	3957	4931	5905	6878	7851	8825	9798	10772	11747	12720	13693	14668	15641	16614	17588	18561	19534	20509	21483	22456	23430	24403	25376	26350	27323	28296	29269	30243	31218	32191	33164	34137	35111	36084	37058	38032	39006	39979	40953	41928	42901	43874	44847
		T° 600	37.1	37	37	37	37	37	37	37	37	37	37.1	37.1	37	37.1	37	37	37	37.1	37	37.1	37.1	37.1	37.1	37	37.1	37.1	37.1	37	37.1	37.1	37	37.1	37.1	37.1	37.1	37	37	37.1	37	37.1	37	37	37.1	37.1	37.1	37.1	37.1
Strain + condition	ΔpfkAB Δzwf ΔfsaAB ΔfruK +pGED - mutant "A", 20% CO2+xylose	A3	0.0521	0.0518	0.052	0.0519	0.0522	0.0521	0.052	0.0521	0.0522	0.0524	0.0526	0.0526	0.0525	0.0528	0.0529	0.0532	0.0531	0.053	0.0532	0.0533	0.0536	0.0536	0.0538	0.0537	0.0538	0.054	0.0541	0.0542	0.0541	0.0542	0.0542	0.0544	0.0544	0.0543	0.0546	0.055	0.0545	0.0551	0.0547	0.0549	0.0549	0.0549	0.0559	0.055	0.0552	0.0553	0.0551
		B3	0.0512	0.0509	0.0511	0.0511	0.0513	0.0514	0.0517	0.0515	0.0518	0.052	0.0521	0.052	0.0521	0.0525	0.0524	0.0528	0.0528	0.0525	0.0526	0.0529	0.0529	0.0531	0.0533	0.0531	0.0533	0.0533	0.0536	0.0534	0.0535	0.0536	0.0536	0.0539	0.0538	0.0538	0.0539	0.0539	0.0538	0.0542	0.0542	0.0542	0.0542	0.0544	0.0543	0.0546	0.0548	0.0546	0.0546
	ΔpfkAB Δzwf ΔfsaAB ΔfruK +pGED - mutant "C", 20% CO2+xylose	A7	0.0532	0.053	0.0529	0.0526	0.0531	0.0529	0.0529	0.053	0.053	0.0531	0.0531	0.0531	0.053	0.0533	0.0531	0.0535	0.0534	0.0534	0.0534	0.0535	0.0537	0.0536	0.0539	0.0537	0.0538	0.0538	0.054	0.054	0.0538	0.054	0.0541	0.0542	0.0542	0.0541	0.0542	0.0541	0.0542	0.0544	0.0544	0.0544	0.0544	0.0545	0.0543	0.0545	0.0548	0.0546	0.0545
		B7	0.0515	0.0513	0.0513	0.0514	0.0519	0.052	0.0516	0.0516	0.0516	0.0518	0.0518	0.052	0.0517	0.0522	0.052	0.0524	0.0523	0.0522	0.0522	0.0524	0.0524	0.0525	0.0527	0.0525	0.0528	0.0526	0.0528	0.0528	0.0529	0.0529	0.0529	0.0531	0.053	0.0531	0.0531	0.0533	0.0532	0.0535	0.0533	0.0535	0.0534	0.0536	0.0535	0.0537	0.0535	0.0536	0.0537
		C7	0.0516	0.0515	0.0516	0.0514	0.0516	0.0516	0.0513	0.0515	0.0516	0.0518	0.0517	0.0519	0.0518	0.0521	0.052	0.0523	0.0523	0.052	0.0521	0.0523	0.0525	0.0527	0.0528	0.0527	0.0526	0.0526	0.0528	0.0529	0.0529	0.053	0.0531	0.053	0.0531	0.053	0.0531	0.0533	0.0533	0.0535	0.0534	0.0534	0.0536	0.0537	0.0535	0.0535	0.0537	0.0537	0.0536
	ΔpfkAB Δzwf ΔfsaAB ΔfruK +pGED - mutant "B", 20% CO2+xylose	A9	0.0545	0.0543	0.0544	0.0544	0.0547	0.0546	0.0547	0.0549	0.0548	0.0551	0.0551	0.0552	0.0552	0.0554	0.0554	0.0558	0.0558	0.0556	0.0557	0.0558	0.056	0.056	0.0561	0.0561	0.0562	0.056	0.0563	0.0564	0.0564	0.0565	0.0565	0.0566	0.0565	0.0566	0.0566	0.0568	0.0568	0.0571	0.0569	0.0568	0.057	0.0571	0.0569	0.0571	0.0572	0.0572	0.0571
		B9	0.052	0.0517	0.0517	0.0519	0.0522	0.0521	0.0521	0.0521	0.0522	0.0525	0.0525	0.0526	0.0524	0.0528	0.0527	0.0529	0.0529	0.0529	0.0527	0.0531	0.0532	0.0532	0.0535	0.0533	0.0536	0.0533	0.0536	0.0536	0.0536	0.0542	0.0536	0.0537	0.0537	0.0539	0.0538	0.054	0.0539	0.054	0.0542	0.0543	0.0543	0.0543	0.0542	0.0544	0.0545	0.0544	0.0544
		C9	0.0525	0.052	0.052	0.0522	0.0526	0.0526	0.0526	0.0529	0.0531	0.0532	0.0534	0.0535	0.0534	0.0538	0.0537	0.0539	0.0541	0.0541	0.0542	0.0543	0.0546	0.0546	0.055	0.0547	0.0548	0.055	0.0551	0.0551	0.0551	0.0551	0.0552	0.0551	0.0553	0.0554	0.0554	0.0554	0.0555	0.0556	0.0557	0.0558	0.0557	0.0558	0.0557	0.056	0.0559	0.0561	0.0561
	ΔpfkAB Δzwf ΔfsaAB ΔfruK +pGED, 20% CO2+xylose	A10	0.0529	0.0529	0.0531	0.053	0.0531	0.0531	0.053	0.0529	0.053	0.0532	0.0533	0.0534	0.0533	0.0536	0.0535	0.054	0.0538	0.0538	0.0538	0.0539	0.0543	0.0541	0.0544	0.0543	0.0545	0.0544	0.0546	0.0547	0.0546	0.0549	0.0549	0.0549	0.055	0.0552	0.0552	0.0552	0.0553	0.0556	0.0555	0.0556	0.0557	0.0558	0.0555	0.056	0.056	0.056	0.056
		B10	0.0519	0.0516	0.0515	0.0514	0.0518	0.0517	0.0517	0.0517	0.0518	0.0518	0.0519	0.0521	0.0519	0.0522	0.0523	0.0523	0.0525	0.0524	0.0524	0.0527	0.0528	0.0529	0.0532	0.053	0.0532	0.0531	0.0534	0.0534	0.0535	0.0535	0.0536	0.0538	0.0538	0.0539	0.0539	0.0541	0.0541	0.0542	0.0544	0.0545	0.0545	0.0546	0.0546	0.0547	0.0549	0.0551	0.055
		C10	0.0519	0.0517	0.0518	0.0516	0.0517	0.0518	0.0516	0.0518	0.0518	0.0519	0.0519	0.052	0.0519	0.0523	0.0522	0.0525	0.0527	0.0525	0.0526	0.0528	0.0529	0.0531	0.0533	0.0531	0.0532	0.0533	0.0535	0.0535	0.0535	0.0536	0.0537	0.0539	0.0539	0.054	0.0541	0.0541	0.0543	0.0544	0.0545	0.0546	0.0547	0.0548	0.0549	0.0551	0.055	0.0551	0.0551
	ΔpfkAB Δzwf ΔfsaAB ΔfruK +pGED, 20% CO2+gluconate	G10	0.0528	0.0521	0.0524	0.0526	0.0532	0.0534	0.0534	0.0538	0.0542	0.0546	0.0551	0.0554	0.0557	0.0562	0.0567	0.0571	0.0572	0.0578	0.0575	0.058	0.0586	0.0588	0.0593	0.0596	0.06	0.06	0.0607	0.0611	0.061	0.0618	0.0623	0.0624	0.0629	0.0637	0.0644	0.0656	0.0667	0.0683	0.07	0.0719	0.0736	0.0758	0.0779	0.0806	0.0834	0.0867	0.0904
		H10	0.0523	0.0518	0.0523	0.0525	0.0528	0.0532	0.0532	0.0535	0.054	0.0544	0.0547	0.0551	0.0555	0.056	0.0565	0.0569	0.057	0.0573	0.0576	0.0581	0.0582	0.0586	0.0591	0.0592	0.0596	0.06	0.0606	0.0609	0.0608	0.0616	0.0616	0.0622	0.0627	0.0636	0.0641	0.0652	0.0661	0.0678	0.0693	0.071	0.073	0.0755	0.0771	0.0798	0.0826	0.0861	0.0895
GED paper 2020 - Figure 4B, ambient CO2		Time	64	1036	2008	2980	3952	4925	5897	6869	7842	8814	9785	10757	11729	12701	13673	14645	15617	16589	17561	18533	19505	20477	21448	22420	23392	24364	25336	26308	27280	28252	29224	30197	31169	32141	33113	34085	35057	36029	37001	37973	38944	39916	40888	41860	42832	43804	44776
		T° 600	37	37	37	37	37	37	37	37	37	37	37	37	37	37	37	37	37	37	37	37	37	37	37	37	37	37	37	37	37	37	37	37	37	37	37	37	37	37	37	37	37	37	37	37	37	37	37
Strain + condition	ΔpfkAB Δzwf ΔfsaAB ΔfruK +pGED - mutant "B", ambient CO2+xylose	D1	0.0528	0.0527	0.053	0.0534	0.0537	0.0537	0.0539	0.0539	0.0543	0.0543	0.0544	0.0546	0.0548	0.0548	0.055	0.0548	0.055	0.0551	0.0552	0.0553	0.0554	0.0554	0.0555	0.0556	0.0557	0.0557	0.0555	0.0559	0.0556	0.0559	0.056	0.056	0.0561	0.0561	0.0561	0.0562	0.0563	0.0565	0.0563	0.0563	0.0564	0.0565	0.0565	0.0565	0.0567	0.0568	0.0567
		E1	0.0531	0.0531	0.053	0.0531	0.0532	0.0533	0.0533	0.0534	0.0534	0.0534	0.0536	0.0537	0.0536	0.0538	0.0538	0.0537	0.0539	0.0539	0.0539	0.054	0.0541	0.054	0.054	0.054	0.054	0.0542	0.0543	0.0544	0.0542	0.0545	0.0545	0.0545	0.0545	0.0547	0.0547	0.0547	0.0547	0.0549	0.0548	0.055	0.0551	0.055	0.0551	0.0552	0.0553	0.0555	0.0555
		F1	0.0531	0.0532	0.0533	0.0534	0.0535	0.0538	0.0537	0.054	0.0542	0.054	0.0544	0.0545	0.0544	0.0546	0.0547	0.0547	0.0548	0.0548	0.0549	0.055	0.0552	0.055	0.0549	0.0553	0.055	0.0552	0.0552	0.0554	0.0554	0.0555	0.0555	0.0557	0.0555	0.0558	0.0558	0.0559	0.0557	0.0559	0.0558	0.0559	0.056	0.056	0.0561	0.0561	0.0561	0.0562	0.0561
	ΔpfkAB Δzwf ΔfsaAB ΔfruK +pGED - mutant "C", ambient CO2+xylose	D7	0.0523	0.0521	0.0522	0.0522	0.0523	0.0525	0.0524	0.0523	0.0526	0.0525	0.0526	0.0526	0.0527	0.0526	0.0526	0.0526	0.0525	0.0524	0.0525	0.0527	0.0526	0.0525	0.0525	0.0526	0.0526	0.0525	0.0526	0.0528	0.0525	0.0527	0.0528	0.0527	0.0527	0.0527	0.0529	0.0527	0.0528	0.0528	0.0529	0.0528	0.0529	0.0528	0.0529	0.0529	0.053	0.053	0.0531
		E7	0.0512	0.0511	0.0512	0.0512	0.0513	0.0513	0.0513	0.0515	0.0515	0.0515	0.0517	0.0518	0.0517	0.0517	0.0517	0.0518	0.0518	0.0518	0.0519	0.0518	0.0518	0.0519	0.052	0.052	0.0519	0.0521	0.0519	0.0521	0.0518	0.052	0.0521	0.0521	0.052	0.0521	0.0523	0.0521	0.0521	0.0523	0.0522	0.0523	0.0523	0.0522	0.0523	0.0524	0.0525	0.0525	0.0524
		F7	0.0524	0.0522	0.0522	0.0523	0.0524	0.0525	0.0523	0.0525	0.0524	0.0526	0.0527	0.0526	0.0526	0.0527	0.0526	0.0527	0.0527	0.0526	0.0527	0.0527	0.0528	0.0527	0.0526	0.0528	0.0526	0.0527	0.0528	0.053	0.0527	0.0528	0.0528	0.0527	0.0527	0.0529	0.0529	0.0528	0.0527	0.0529	0.0528	0.0529	0.053	0.0529	0.0528	0.053	0.053	0.0531	0.0529
	ΔpfkAB Δzwf ΔfsaAB ΔfruK +pGED - mutant "A", ambient CO2+xylose	D9	0.0517	0.0517	0.0519	0.052	0.0521	0.0522	0.0521	0.0523	0.0524	0.0523	0.0526	0.0526	0.0527	0.0528	0.053	0.0529	0.0531	0.053	0.0529	0.0532	0.0531	0.0532	0.0533	0.0533	0.0532	0.0532	0.0532	0.0535	0.0533	0.0534	0.0534	0.0535	0.0535	0.0536	0.0538	0.0536	0.0536	0.0537	0.0537	0.0536	0.054	0.0538	0.0541	0.0541	0.0544	0.0543	0.0543
		E9	0.0504	0.0503	0.0505	0.0506	0.0507	0.0508	0.0509	0.0511	0.0512	0.0512	0.0513	0.0515	0.0516	0.0517	0.0517	0.0518	0.0519	0.0519	0.0519	0.0521	0.0521	0.0521	0.0522	0.0524	0.0522	0.0524	0.0523	0.0527	0.0523	0.0525	0.0525	0.0525	0.0524	0.0525	0.0528	0.0527	0.0527	0.0527	0.0527	0.0528	0.0529	0.0529	0.0529	0.0529	0.0532	0.0531	0.0531
		F9	0.0512	0.0513	0.0515	0.0517	0.0517	0.0518	0.0518	0.0519	0.052	0.052	0.052	0.0523	0.0521	0.0522	0.0523	0.0523	0.0523	0.0524	0.0524	0.0526	0.0526	0.0526	0.0526	0.0526	0.0526	0.0527	0.0526	0.0529	0.0527	0.0528	0.0528	0.053	0.0528	0.0531	0.0531	0.053	0.0531	0.0531	0.0531	0.053	0.0532	0.0532	0.0532	0.0533	0.0535	0.0534	0.0535
	ΔpfkAB Δzwf ΔfsaAB ΔfruK +pGED, ambient CO2+xylose	D11	0.0531	0.0532	0.053	0.0532	0.0531	0.0532	0.0532	0.0531	0.0533	0.0532	0.0533	0.0533	0.0532	0.0534	0.0532	0.0533	0.0532	0.0533	0.0533	0.0532	0.0533	0.0533	0.0533	0.0533	0.0532	0.0532	0.0532	0.0532	0.0531	0.0533	0.0533	0.0533	0.0532	0.0533	0.0534	0.0533	0.0533	0.0534	0.0532	0.0532	0.0534	0.0533	0.0535	0.0534	0.0534	0.0533	0.0534
		F11	0.0509	0.0507	0.0509	0.051	0.0511	0.0511	0.051	0.0511	0.0511	0.0512	0.0513	0.0513	0.0513	0.0514	0.0513	0.0515	0.0514	0.0514	0.0515	0.0516	0.0515	0.0515	0.0515	0.0516	0.0515	0.0515	0.0515	0.0515	0.0514	0.0515	0.0516	0.0517	0.0514	0.0516	0.0516	0.0516	0.0516	0.0516	0.0516	0.0516	0.0517	0.0516	0.0518	0.0518	0.0519	0.0519	0.0519
[truncated: 749 more columns]

## Sheet: Figure 4C
Fraction of labeled amino acids of WT (SIJ488) +pGED and the ΔPZF C-mutant +pGED when grown in an atmosphere of 200mbar 13C-labeled CO2 and 20mM 13C1-labeled xylose minimal media
Serine
Exact mass (including proton)	106.051	107.054	108.058	109.061		ΔPZF C-mutant +pGED							Wt +pGED
Strain\# of labeled carbons	0	1	2	3			0	1	2	3	4			0	1	2	3	4
C-mutant +pGED 1	100	12.3	1.02			Serine	100	12.33	0.953333				Serine	100	44.8733	19.1133	0.39
C-mutant +pGED 2	100	11.63	0.88			Glycine	100	17.28	0.14				Glycine	100	52.32	5.36333
C-mutant +pGED 3	100	13.06	0.96			Alanine	100	12.5167	78.2767	1.165			Alanine	37.4533	21.0467	20.2233
Wt +pGED 1	100	43.81	18.88	0.37		Valine	80.9433	97.9467	100	98.0667			Valine	82.28	100	77.1033	28.9867
Wt +pGED 2	100	45.55	19.12	0.44		Histidine	2.76667	100	6.49333				Histidine	6.36	100	42.8267	11.2633	1.65667
Wt +pGED 3	100	45.26	19.34	0.36
Glycine
Exact mass (including proton)	76.0399	77.0433	78.0466
Strain\# of labeled carbons	0	1	2	3
C-mutant +pGED 1	100	17.14	0.14
C-mutant +pGED 2	100	16.64	0.14
C-mutant +pGED 3	100	18.06
Wt +pGED 1	100	52.38	5.42
Wt +pGED 2	100	50.82	5.32
Wt +pGED 3	100	53.76	5.35
Alanine
Exact mass (including proton)	90.0559	91.0593	92.0626	93.066
Strain\# of labeled carbons	0	1	2	3
C-mutant +pGED 1	100	11.95	78.74	1.07
C-mutant +pGED 2	100	11.8	77.13	1.26
C-mutant +pGED 3	100	13.8	78.96
Wt +pGED 1	37.66	21.67	20.36
Wt +pGED 2	39.68	22.43	21.26
Wt +pGED 3	35.02	19.04	19.05
Valine
Exact mass (including proton)	118.087	119.09	120.094	121.097
Strain\# of labeled carbons	0	1	2	3
C-mutant +pGED 1	80.42	98.72	100	98.65
C-mutant +pGED 2	81.58	98.65	100	98.25
C-mutant +pGED 3	80.83	96.47	100	97.3
Wt +pGED 1	83.27	100	76.66	29.57
Wt +pGED 2	81.54	100	77.12	28.44
Wt +pGED 3	82.03	100	77.53	28.95
Histidine
Exact mass (including proton)	156.077	157.08	158.084	159.087	160.09
Strain\# of labeled carbons	0	1	2	3	4
C-mutant +pGED 1	2.58	100	6.33
C-mutant +pGED 2	2.91	100	6.64
C-mutant +pGED 3	2.81	100	6.51
Wt +pGED 1	6.73	100	42.92	11.85	1.43
Wt +pGED 2	6.01	100	42.46	10.83	1.73
Wt +pGED 3	6.34	100	43.1	11.11	1.81

## Sheet: Figure 5B
CS	Xylose
PSW	ref		rPP		GED			CS	Xylose
O2	0		0		0			O2	0		0
H2	-1000	0	-1000	0	-1000	0		H2	-1000		0
									rPP	GED	rPP	GED
pyr_e	10.905	10.905	8.853	8.853	19.653	19.653		pyr_e	0.811829	1.8022	0.811829	1.8022
lac__D_e	18	18	12.04	11.154	20.14	13.674		lac__D_e	0.668889	1.11889	0.619667	0.759667
ibtol_e	9	9	3.794	3.794	7.324	6.13		ibtol_e	0.421556	0.813778	0.421556	0.681111
23btdl_e	6.75	6.75	3.794	3.794	8.056	7.564		23btdl_e	0.562074	1.19348	0.562074	1.12059
ac_e	12	12	21.6	21.6	21.6	21.6		ac_e	1.8	1.8	1.8	1.8
etoh_e	18	18	12.04	11.154	20.14	13.674		etoh_e	0.668889	1.11889	0.619667	0.759667
acetone_e	5.907	5.907	6.64	6.64	10.8	10.8		acetone_e	1.12409	1.82834	1.12409	1.82834
but_e	9	9	10.8	10.8	10.8	10.8		but_e	1.2	1.2	1.2	1.2
buoh_e	9	9	6.02	5.577	10.07	6.837		buoh_e	0.668889	1.11889	0.619667	0.759667
hdca_e	2.25	2.25	1.398	1.398	2.441	1.852		hdca_e	0.621333	1.08489	0.621333	0.823111
cit_e	3.451	3.451	1.771	1.771	3.931	3.931		cit_e	0.513185	1.13909	0.513185	1.13909
itacon_e	4.573	4.573	2.415	2.415	5.36	5.36		itacon_e	0.5281	1.1721	0.5281	1.1721
akg_e	3.635	3.635	1.897	1.897	4.535	4.535		akg_e	0.521871	1.24759	0.521871	1.24759
succ_e	15.109	14.352	6.64	6.64	11.296	10.748		succ_e	0.439473	0.747634	0.462653	0.748885
levu_e	4.313	4.313	1.897	1.897	4.211	4.211		levu_e	0.439833	0.976351	0.439833	0.976351

[truncated: 6 more sheets: Suppl Figure 1, Suppl Figure 2A, Suppl Figure 2B, Suppl Figure 3A, Suppl Figure 3B, Suppl Figure 4B]
